# Supplementary material for: Mechanism of QSYQ on anti-apoptosis mediated by different subtypes of cyclooxygenase in AMI induced heart failure rats
Source: BMC Complement Altern Med. 2015 Oct 7;15:352. doi: 10.1186/s12906-015-0869-z (PMC4597456; doi:10.1186/s12906-015-0869-z)
Supplement: Additional file 2: — The primary data of echocardiographic assessment of left ventricular function. (XLSX 12 kb) [file 12906_2015_869_MOESM2_ESM.xlsx]

## Sheet: Sheet1
LVESd
Sham	Model	ASP	QSYQ
0.454	0.922	0.737	0.894
0.298	0.894	0.751	0.975
0.298	0.731	0.766	0.794
0.355	0.851	0.61	0.774
0.369	0.765	0.651	0.582
0.312	0.794	0.721	0.922
0.361	0.869	0.734	0.611
0.314	0.78	0.812	0.765
LVEDd
Sham	Model	ASP	QSYQ
0.794	1.18	1.13	1.04
0.723	1.07	1.01	1.14
0.723	1.02	1.2	1.06
0.723	1.19	1.21	1.03
0.752	0.993	0.922	0.894
0.652	1.08	1.11	1.05
0.78	1.03	1.02	1.13
0.738	0.963	1.13	0.923
FS
Sham	Model	ASP	QSYQ
42.8212	21.8644	34.7788	14.0385
58.7828	16.4486	25.6436	14.4737
58.7828	28.3333	36.1667	25.0943
50.899	28.4874	49.5868	24.8544
50.9309	22.9607	29.3926	34.8993
52.1472	26.4815	35.045	12.1905
53.7179	15.6311	28.0392	45.9292
57.4526	19.0031	28.1416	17.1181
EF
Sham	Model	ASP	QSYQ
79.2	41.8	56.1	67.2
91.9	39.7	46.7	45.1
91.9	39	66.8	45.3
86.7	42.8	65.9	54.7
86.5	45.5	68	54.1
87.8	44.5	50.7	69.6
87.9	38.5	62.3	55.3
91.2	40.2	59.7	50.3
